# Supplementary material for: The Clinical and Medico-Legal Aspects in the Challenge of Transfusion-Free Organ Transplants: A Scoping Review
Source: J Clin Med. 2025 Aug 1;14(15):5444. doi: 10.3390/jcm14155444 (PMC12347238; doi:10.3390/jcm14155444)
Supplement: Supplementary file 1 [file jcm-14-05444-s001.zip]

Archive with 2 entries (2 files):
- jcm-3667849 Supplementary file 1 PRISMA flowchart.pdf
- jcm-3667849 Supplementary file 2 PRISMA 2020 Sc Checklist.pdf
